# Supplementary material for: Vascularisation in Deep Endometriosis: A Systematic Review with Narrative Outcomes
Source: Cells. 2023 May 5;12(9):1318. doi: 10.3390/cells12091318 (PMC10177118; doi:10.3390/cells12091318)
Supplement: Supplementary file 1 [file cells-12-01318-s001.zip]

Archive with 1 entries (1 files):
- cells-2346610-supplementary.pdf
